# Supplementary material for: Epigenetic modifications precede molecular alterations and drive human hepatocarcinogenesis
Source: JCI Insight. 2021 Sep 8;6(17):e146196. doi: 10.1172/jci.insight.146196 (PMC8492348; doi:10.1172/jci.insight.146196)
Supplement: Supplemental table 15 [file jciinsight-6-146196-s160.xlsx]

## Sheet: Sanger  Sequencing
Nodule	Sanger Sequencing	Non Liver (NL), HCC Stage	Genome	Region	Number of bp	Variant Type	Reference allele	Altered allele	Coverage	Frequency	Forward Read Count	Reverse Read Count	F/R balance	Average Quality	Read Count	Read Coverage	Gene Cards	ENSEMBL	gene_name (Homo_sapiens_ensembl_v74_mRNA)	gene_biotype (Homo_sapiens_ensembl_v74_mRNA)	transcript_name (Homo_sapiens_ensembl_v74_mRNA)	Coding region change	Amino acid change	Amino acid change in longest transcript	Coding region change in longest transcript	Non-synonymous	AA Mutation Cosmic_v70	Site Cosmic_v70	Histology Cosmic_v70	Somatic status Cosmic_v70	Sample source Cosmic_v70	Tumour origin Cosmic_v70	COSMIC
T1	confirmed	NL	MT	302^303	3	Insertion	-	CC	355	59.1549	53	193	0.215447	33.6508	246	401										-
T2	confirmed
T3	confirmed
T1	confirmed	NL	MT	3158^3159	3	Insertion	-	G	4962	99.1536	4616	4696	0.495704	36.7663	9332	9394	MT-RNR2	ENSG00000210082								-
T2	confirmed			3158^3160		no mutation
T3	confirmed			3107			N	ACTG
T1	confirmed	NL	MT	514..515	3	Deletion	CA	-	909	98.0198	866	752	0.464771	28.8356	1619	1642										-
T2	confirmed			514..516		no mutation
T3	confirmed			514..517		no mutation
T1	confirmed	NL	MT	16290	3	SNV	C	T	11617	99.3888	13313	11263	0.458293	35.023	24753	24852										-
T2	confirmed			16290		no mutation
T3	confirmed			16290		no mutation
T1	confirmed	NL	MT	16319		SNV	G	A	12012	99.2757	13107	11674	0.471087	34.5967	25085	25218										-
T2	confirmed	HGDN	MT	16362		SNV	T	C	14527	99.4218	13963	14264	0.494668	36.3707	28279	28375										-
T3	confirmed	LGDN	MT	16325		SNV	T	C	13237	97.4466	12774	12769	0.499902	36.2363	25585	26182										-
T5	confirmed	eHCC	MT	319	2	SNV	T	C	468	65.812	260	277	0.484171	36.789	552	734										-
T6	confirmed			310^311		Insertion	-	C	464	82.97
T5	confirmed	eHCC	MT	310..316		Deletion	TCCCCCG	-	545	62.9358	297	300	0.497487	34.6045	597	829										-
T8	not found	NL	MT	15050	2	Replacement	C	AGA	7909	7.77595	589	568	0.490925	37.6888	1156	15322	MT-CYB	ENSG00000198727, ENST00000361789, ENSE00001436074	MT-CYB	protein_coding	MT-CYB-201	ENST00000361789:c.304delCinsAGA	ENSP00000354554:p.Leu102fs	ENSP00000354554:p.Leu102fs	ENST00000361789:c.304delCinsAGA	Yes
T20	not evaluable	NL	MT	5579	1	SNV	G	A	112	20.5357	12	23	0.342857	38.2174	35	196	MT-TW	ENSG00000210117								-
T21	not found	eHCC	MT	15050	1	Replacement	C	AGA	5220	6.89655	344	320	0.481928	36.8835	663	10066	MT-CYB	ENSG00000198727, ENST00000361789, ENSE00001436074	MT-CYB	protein_coding	MT-CYB-201	ENST00000361789:c.304delCinsAGA	ENSP00000354554:p.Leu102fs	ENSP00000354554:p.Leu102fs	ENST00000361789:c.304delCinsAGA	Yes
T20	confirmed	NL	MT	15650	1	SNV	G	A	12485	21.2095	2606	2633	0.497423	38.1061	5249	24615	MT-CYB	ENSG00000198727, ENST00000361789, ENSE00001436074	MT-CYB	protein_coding	MT-CYB-201	ENST00000361789:c.904G>A	ENSP00000354554:p.Ala302Thr	ENSP00000354554:p.Ala302Thr	ENST00000361789:c.904G>A	Yes
T20	confirmed	eHCC	MT	302^303	2	Insertion	-	C	323	81.7337	63	248	0.202572	34.361	311	377										-
T21	confirmed			302^303		Insertion
T20	confirmed	NL	MT	514..515	2	Deletion	CA	-	575	39.3043	224	201	0.472941	30.86	425	1076										-
T21	confirmed	eHCC	MT	489		SNV	T	C	628	97.7707	574	542	0.485663	34.1726	1126	1135										-
T12	confirmed	NL	MT	1045	1	SNV	G	A	1516	16.8206	187	247	0.430876	38.1059	434	2559	MT-RNR1	ENSG00000211459								-
T19	not evaluable	LGDN	MT	3550	1	SNV	G	A	3053	6.09237	185	168	0.475921	37.3441	358	6005	MT-ND1	ENSG00000198888, ENST00000361390, ENSE00001435714	MT-ND1	protein_coding	MT-ND1-201	ENST00000361390:c.244G>A	ENSP00000354687:p.Ala82Thr	ENSP00000354687:p.Ala82Thr	ENST00000361390:c.244G>A	Yes
T18	confirmed	HGDN	MT	3778	1	SNV	G	A	2491	5.94139	133	142	0.483636	38.0743	275	4505	MT-ND1	ENSG00000198888, ENST00000361390, ENSE00001435714	MT-ND1	protein_coding	MT-ND1-201	ENST00000361390:c.472G>A	ENSP00000354687:p.Gly158Ser	ENSP00000354687:p.Gly158Ser	ENST00000361390:c.472G>A	Yes
T13	confirmed	LGDN	MT	4037	1	SNV	G	A	501	10.3792	43	50	0.462366	37.6923	93	890	MT-ND1	ENSG00000198888, ENST00000361390, ENSE00001435714	MT-ND1	protein_coding	MT-ND1-201	ENST00000361390:c.731G>A	ENSP00000354687:p.Gly244Glu	ENSP00000354687:p.Gly244Glu	ENST00000361390:c.731G>A	Yes
T16	confirmed	HGDN	MT	4418	1	SNV	T	C	8417	8.09077	607	686	0.469451	38.2526	1294	15971	MT-TM	ENSG00000210112								-
T12	confirmed	NL	MT	8902	1	SNV	G	A	6945	7.97696	580	552	0.487633	35.0722	1137	13822	MT-ATP6	ENSG00000198899, ENST00000361899, ENSE00001727012	MT-ATP6	protein_coding	MT-ATP6-201	ENST00000361899:c.376G>A	ENSP00000354632:p.Ala126Thr	ENSP00000354632:p.Ala126Thr	ENST00000361899:c.376G>A	Yes
T19	not evaluable	LGDN	MT	10197	1	SNV	G	A	1069	67.5398	780	716	0.47861	33.1302	1537	2169	MT-ND3	ENSG00000198840, ENST00000361227, ENSE00001435444	MT-ND3	protein_coding	MT-ND3-201	ENST00000361227:c.139G>A	ENSP00000355206:p.Ala47Thr	ENSP00000355206:p.Ala47Thr	ENST00000361227:c.139G>A	Yes	A47T	breast	carcinoma	Variant of unknown origin	fresh/frozen - NOS	primary	1491347
T14	confirmed	HGDN	MT	16108	1	SNV	C	T	3008	17.6529	526	461	0.467072	37.904	988	5590										-
T14	confirmed	NL	MT	302^303	1	Insertion	-	C	356	78.3708	68	249	0.214511	33.71	316	398										-
T13	confirmed	LGDN	MT	302^303	1	Insertion	-	C	275	82.9091	55	209	0.208333	33.9336	264	316										-
T15	confirmed	HGDN	MT	302^303	1	Insertion	-	C	268	79.8507	54	195	0.216867	33.3651	249	309										-
T17	not evaluable	LGDN	MT	302^303	1	Insertion	-	C	177	79.661	36	130	0.216867	33.391	165	205										-
T28	confirmed	DN high	MT	4109	1	SNV	C	T	622	37.299	209	220	0.487179	37.5474	431	1139	MT-ND1	ENSG00000198888, ENST00000361390, ENSE00001435714	MT-ND1	protein_coding	MT-ND1-201	ENST00000361390:c.803C>T	ENSP00000354687:p.Ser268Phe	ENSP00000354687:p.Ser268Phe	ENST00000361390:c.803C>T	Yes
T28	confirmed	DN high	MT	8903	1	SNV	C	T	4419	23.0369	1038	1017	0.494891	37.8016	2062	8869	MT-ATP6	ENSG00000198899, ENST00000361899, ENSE00001727012	MT-ATP6	protein_coding	MT-ATP6-201	ENST00000361899:c.377C>T	ENSP00000354632:p.Ala126Val	ENSP00000354632:p.Ala126Val	ENST00000361899:c.377C>T	Yes
T26	confirmed	HCC Gr.1-2	MT	302^303	2	Insertion	-	C	322	73.2919	57	215	0.209559	33.1706	272	370										-
T27	confirmed			302^303		Insertion	-	C	229	72.5

## Sheet: Sanger Primer   Sets 
Tu-Sample	Region Targeted	Forward	Reverse
T1	514..515	ATCTTTTGGCGGTATGCACTTT	TTGAGGAGGTAAGCTACATA
T1	302^303	TTCCACACAGACATCATAAC	TAAAATTTGAAATCTGGTTAGGC
T1	3158^3159	TTCAAATTCCTCCCTGTACGAAA GG	TATGCGATTACCGGGCTCTGC
T1	16290	ACTATCACACATCAACTGCAACTC	GAGGATGGTGGTCAAGGGA
T1	16319	ACTATCACACATCAACTGCAACTC	GAGGATGGTGGTCAAGGGA
T12	1045	TCACCTGAGTTGTAAAAAACTC	GGCGAGCAGTTTTGTTGATT
T12	8902	CTATGAGAATCGAACCCATCCCT	GGTGGCCTGCAGTAATGTTAG
T13	302^303	TTCCACACAGACATCATAAC	TAAAATTTGAAATCTGGTTAGGC
T13	4037	TCGCCCTATTCTTCATAGCCG	TGAGTTGGTCGTAGCGGAATC
T14	302^303	TTCCACACAGACATCATAAC	TAAAATTTGAAATCTGGTTAGGC
T14	16108	ATTTGGGTACCACCCAAGTATTG	TAGTTGAGGGTTGATTGCTGTAC
T15	302^303	TTCCACACAGACATCATAAC	TAAAATTTGAAATCTGGTTAGGC
T16	4418	CTATGAGAATCGAACCCATCCCT	GGGGATTAATTAGTACGGGAAGG
T17	302^303	TTCCACACAGACATCATAAC	TAAAATTTGAAATCTGGTTAGGC
T18	3778	TAGCCTAGCCGTTTACTCAATC	CAGAGGTGTTCTTGTGTTGTGAT
T19	3550	ACATCACCGCCCC GACCTTAG	GAGGTGGCTAGAATAAATAGGAGGC
T19	10197	TCCTAGCCTTACTACTAATAATTATTAC	AGGGCTCATGGTAGGGGTAA
T2	514..515	ATCTTTTGGCGGTATGCACTTT	TTGAGGAGGTAAGCTACATA
T2	302^303	TTCCACACAGACATCATAAC	TAAAATTTGAAATCTGGTTAGGC
T2	3158^3159	TTCAAATTCCTCCCTGTACGAAA GG	TATGCGATTACCGGGCTCTGC
T2	16290	ACTATCACACATCAACTGCAACTC	GAGGATGGTGGTCAAGGGA
T2	16319	ACTATCACACATCAACTGCAACTC	GAGGATGGTGGTCAAGGGA
T20	514..515	ATCTTTTGGCGGTATGCACTTT	TTGAGGAGGTAAGCTACATA
T20	302^303	TTCCACACAGACATCATAAC	TAAAATTTGAAATCTGGTTAGGC
T20	5579	TCCCCTTTTATACTAATAATCTTATAG	GTGGGTTTAAGTCCCATTGGT
T20	15650	ATTCTCCGATCCGTCCCTAAC	GGAGTCAATAAAGTGATTGGCTTAG
T21	514..515	ATCTTTTGGCGGTATGCACTTT	TTGAGGAGGTAAGCTACATA
T21	302^303	TTCCACACAGACATCATAAC	TAAAATTTGAAATCTGGTTAGGC
T21	15050	ATGCACTACTCACCAGACGCC	AGGTTTCTGAGTAGAGAAATGATCCG
T26	302^303	TTCCACACAGACATCATAAC	TAAAATTTGAAATCTGGTTAGGC
T27	302^303	TTCCACACAGACATCATAAC	TAAAATTTGAAATCTGGTTAGGC
T28	4109	TCGCCCTATTCTTCATAGCCG	TGAGTTGGTCGTAGCGGAATC
T28	8903	CTATGAGAATCGAACCCATCCCT	GGTGGCCTGCAGTAATGTTAG
T3	514..515	ATCTTTTGGCGGTATGCACTTT	TTGAGGAGGTAAGCTACATA
T3	302^303	TTCCACACAGACATCATAAC	TAAAATTTGAAATCTGGTTAGGC
T3	3158^3159	TTCAAATTCCTCCCTGTACGAAA GG	TATGCGATTACCGGGCTCTGC
T3	16290	ACTATCACACATCAACTGCAACTC	GAGGATGGTGGTCAAGGGA
T3	16319	ACTATCACACATCAACTGCAACTC	GAGGATGGTGGTCAAGGGA
T5	319	TTCCACACAGACATCATAAC	TAAAATTTGAAATCTGGTTAGGC
T5	310..316	TTCCACACAGACATCATAAC	TAAAATTTGAAATCTGGTTAGGC
T6	310..316	TTCCACACAGACATCATAAC	TAAAATTTGAAATCTGGTTAGGC
T8	15050	ATGCACTACTCACCAGACGCC	AGGTTTCTGAGTAGAGAAATGATCCG
