# Supplementary material for: Epigenetic modifications precede molecular alterations and drive human hepatocarcinogenesis
Source: JCI Insight. 2021 Sep 8;6(17):e146196. doi: 10.1172/jci.insight.146196 (PMC8492348; doi:10.1172/jci.insight.146196)
Supplement: Supplemental table 16 [file jciinsight-6-146196-s161.xlsx]

## Sheet: Sheet1
Name	Company	Clone	Catalogue number	Dilution
CD68	Dako / CE	PG-M1	M0876	1:400
CD163	Cellmarque / CE	MRQ-26B-B4	163M-16	1:100
CD20	Dako / CE	L26	M0755	1:1250
CD3	Thermo / CE	SP7	RM-9107-S	1:50
CD8	Dako / CE	CD8	M7103	1:200
STRN4	Sigma-Aldrich	-	HPA043051	1:2500
STRN4	Abnova	-	MAB12008	1:500
Beta-Actin	Biovision	B43R	2598R-100	1:1000
